# Supplementary material for: Correlation between acoustic divergence and phylogenetic distance in soniferous European gobiids (Gobiidae; Gobius lineage)
Source: PLoS One. 2021 Dec 10;16(12):e0260810. doi: 10.1371/journal.pone.0260810 (PMC8664166; doi:10.1371/journal.pone.0260810)
Supplement: S1 Data — (XLSX) [file pone.0260810.s007.xlsx]

## Sheet: List1
Species	N (number of vocal ind.)	Sound type	SR (n/min)	DUR (ms)	NP	PRR (Hz)	PF (Hz)	FM (Hz)	TEMP (°C)	Size (cm)	Size (mm)
Padogobius bonelli	5	Complex	12	648.1	51	87.05	141.7	-3.9	21.2	8.7	87
Padogobius bonelli	5	Complex	19	761.1	63	94.95	129.75	-3.25	21.2	6.6	66
Padogobius bonelli	5	Complex	22	591.4	60	95.85	140.4	-6.65	23.1	7.6	76
Padogobius bonelli	5	Complex	28	485.7	51	98.55	145.35	-10.1	23	7.1	71
Padogobius bonelli	5	Complex	10	910.1	63	76.8	114.05	-2.7	20.2	7.8	78
Padogobius nigricans	4	Tonal	25	180.4	14	80.8	83.2	6	22.5	9	90
Padogobius nigricans	4	Tonal	19	324	30	92.3	97.8	-0.5	16.2	8.9	89
Padogobius nigricans	4	Tonal	24	305.5	21	69	71.7	1	19.6	11	110
Padogobius nigricans	4	Tonal	28	232.5	14	62.4	105.167	1	22	9	90
Gobius paganellus	15	Tonal	14	506	34	67.9	66.1539	22	17.5	10.4	104
Gobius paganellus	15	Tonal	21	296.4	27	91.3	106.5	16.9	21.2	9.7	97
Gobius paganellus	15	Tonal	10	314	31	98.9	105.3	23.9	21.1	10	100
Gobius paganellus	15	Tonal	11	308.833	27	87.4	93.6667	8.5	20.8	9.4	94
Gobius paganellus	15	Tonal	19	358.2	32	90.6	99.2	20.5	21	16.2	162
Gobius paganellus	15	Tonal	3	276	25	91.1	100	6	22.4	13.5	135
Gobius paganellus	15	Tonal	7	269.429	26	99.1	100.714	19.4286	22.4	13.5	135
Gobius paganellus	15	Tonal	19	286.2	28	98.6	104.4	13.6	21.8	16.5	165
Gobius paganellus	15	Tonal	17	387.8	32	82.8	80.5	10.8	20.6	9.2	92
Gobius paganellus	15	Tonal	14	407	34	83.2	94.6	23.3	17.5	12.5	125
Gobius paganellus	15	Tonal	30	411.8	33	79.7	96	38.4	17.8	10.7	107
Gobius paganellus	15	Tonal	17	397.2	32	82	90.8	30.4	17.5	11.8	118
Gobius paganellus	15	Tonal	26	267.8	28	106.6	112.5	19	17.8	10.5	105
Gobius paganellus	15	Tonal	27	356	31	87.2	91.4	30.4	17.5	11	110
Gobius paganellus	15	Tonal	10	265.8	28	104.7	111.4	25.7	17.7	11	110
Gobius cobitis	6	Grunt	3	479.2	31	65.5	77.3	5.2	22	18	180
Gobius cobitis	6	Grunt	5	360.5	18	48.2	78.8	-6	17.5	19.2	192
Gobius cobitis	6	Grunt	2	380.5	15	40.8	79.5	-11	18	15.6	156
Gobius cobitis	6	Grunt	4	241.143	11	47.3	88.5714	-9.42857	21.5	10.4	104
Gobius cobitis	6	Grunt	4	305	13	42.4	109.571	5.85714	21.3	15	150
Gobius cobitis	6	Grunt	2	215.667	10	47.8	85	0.333333	21	10.3	103
Gobius niger	5	Grunt	5	413.8	17	41.1	98.9	-12	17.6	10.5	105
Gobius niger	5	Grunt	4	387.5	20	54	128.1	-24.6	20.9	12.3	123
Gobius niger	5	Grunt	13	338.7	15	42.8	103.3	-14.9	18.5	13.4	134
Gobius niger	5	Grunt	7	363	14	39.2	109.5	-19.2	18.5	13.2	132
Gobius niger	5	Grunt	13	338.125	16	46.8	107.5	-25	18.5	11.3	113
Zosterisessor ophiocephalus	8	Pulsatile	6	176.125	7	40.5	213.5	-13.75	20	18	180
Zosterisessor ophiocephalus	8	Pulsatile	5	190.286	7	37.6	195.429	-15.7143	20.4	21.2	212
Zosterisessor ophiocephalus	8	Pulsatile	6	197.667	8	39.7	214.333	-19	25.2	17.1	171
Zosterisessor ophiocephalus	8	Pulsatile	12	227.667	9	38.2	209.833	-12.1667	25	11.2	112
Zosterisessor ophiocephalus	8	Pulsatile	4	344.3	11	32.6	227.8	-11.2	20	19.4	194
Zosterisessor ophiocephalus	8	Pulsatile	6	320	12	37.2	213	-11.3	17.6	18.5	185
Zosterisessor ophiocephalus	8	Pulsatile	4	318.25	10	32	227.875	-16.75	18.7	19.6	196
Zosterisessor ophiocephalus	8	Pulsatile	8	257.2	10	37.7	225.1	-9.3	20.5	15.6	156
Neogobius fluviatilis	8	Tonal	3	192	15	77.46	80.78	8.43	20	14.2	142
Neogobius fluviatilis	8	Tonal	2	114	9	75.5	81.6	9.8	20	14	140
Neogobius fluviatilis	8	Tonal	10	183.6	14	76.28	80.1	14.4	20	13.4	134
Neogobius fluviatilis	8	Tonal	16	141.5	10	74	78.4	7.4	20	13.1	131
Neogobius fluviatilis	8	Tonal	1.3	156.2	13	81.1	83.8	8.2	21	12	120
Neogobius fluviatilis	8	Tonal	1	226.5	13	57.9	66.2	13.6	20	13.8	138
Neogobius fluviatilis	8	Tonal	1	135.2	10	73.7	72.6	-1	20	13	130
Neogobius fluviatilis	8	Tonal	1	211.5	16	74.1	81.2	10.3	20	11	110
Neogobius melanostomus	7	Tonal	38	123.3	10	85.586	89	5.88444	22.1444	16.1	161
Neogobius melanostomus	7	Tonal	14	182.32	11	60.8902	58.9	6.64	22	14.4	144
Neogobius melanostomus	7	Tonal	5	62.38	7	114.587	114.6	2.2	22.1	12.5	125
Neogobius melanostomus	7	Tonal	4	129.05	9	76.7571	77.625	-10.325	21.8	15.5	155
Neogobius melanostomus	7	Tonal	5	124.817	12	98.2173	98.5333	7.76667	21.55	14.5	145
Neogobius melanostomus	7	Tonal	11	130.39	9	75.3197	69.2	3.84	19.2	13.5	135
Neogobius melanostomus	7	Tonal	16	145.49	10	73.3601	75.9	11.17	18	15.4	154
Ponticola kessleri	9	Tonal	4	514.25	45	89.0964	88.85	-11.37	17.5	14.6	146
Ponticola kessleri	9	Tonal	3	415.04	42	100.864	128.94	5.29	19.3	14.9	149
Ponticola kessleri	9	Tonal	2	441.84	41	94.9589	99.32	-6.74	19.64	14.7	147
Ponticola kessleri	9	Tonal	3	513.69	49	97.7114	112.11	-7.53	19.6	17.6	176
Ponticola kessleri	9	Tonal	2	440.96	40	96.7795	95.69	-6.63333	20.95	17	170
Ponticola kessleri	9	Tonal	3	483.76	47	96.7907	98	-13.09	17.92	17.1	171
Ponticola kessleri	9	Tonal	1	433.65	46	107.525	106.55	-33.9	19.3	16.6	166
Ponticola kessleri	9	Tonal	2	554.567	60	108.483	109.433	-3	17.7	14	140
Ponticola kessleri	9	Tonal	2	323.67	35	107.016	105.7	-5.8	22.33	15.4	154
Perccottus glenii (tonal)	3	Tonal	4	111.825	10	91.7716	100.5	-0.5625	18.8875	11.6	116
Perccottus glenii (tonal)	3	Tonal	5	82.05	10	127.169	125.6	8.77	19	10.2	102
Perccottus glenii (tonal)	3	Tonal	10	75.2444	8	114.339	125.222	-0.922222	20.6	10.4	104
Perccottus glenii (thumps)	6	Thumps	11	103.527	10	99.1732	104.182	0	19.99	11.6	116
Perccottus glenii (thumps)	6	Thumps	8	78.37	7	87.0445	87.95	0	19.68	10.3	103
Perccottus glenii (thumps)	6	Thumps	10	95.8053	8	88.9581	98.1579	0	19.36	10.2	102
Perccottus glenii (thumps)	6	Thumps	11	104.715	8	82.4734	84.21	0	20.6	10.9	109
Perccottus glenii (thumps)	6	Thumps	13	102.218	9	93.6731	109.929	0	20.6	10.4	104
Perccottus glenii (thumps)	6	Thumps	2	88.1	9	103.41	103	0	19.7	10.3	103
